# Supplementary material for: Assessment on the coupling effects of drip irrigation and organic fertilization based on entropy weight coefficient model
Source: PeerJ. 2017 Oct 3;5:e3855. doi: 10.7717/peerj.3855 (PMC5629958; doi:10.7717/peerj.3855)
Supplement: Data S1 [file peerj-05-3855-s001.xls]

## Sheet: Sheet1
			BER incidence						soil salt content						WUE
	I1F1	9.4	10.3	11.2				0-20 cm	20-40 cm	40-60 cm			I1F1	24.3723	24.8028	25.7996
	I1F2	8.9	9.4	10.8			I1F1	2.01	1.8	1.71			I1F2	27.1436	28.0728	28.9297
	I1F3	7.4	9.6	10.2			I2F1	1.79	1.85	1.75			I1F3	30.6225	31.2291	33.2288
	I2F1	7.6	8.8	10.3			I3F1	1.75	1.83	1.8			I2F1	23.6349	25.08	25.8768
	I2F2	6.5	9.2	9.3			I1F2	1.94	1.74	1.68			I2F2	29.2868	28.7855	30.8141
	I2F3	6.6	7.4	8.9			I2F2	1.74	1.8	1.7			I2F3	31.0088	33.2429	32.9012
	I3F1	5.8	6.9	8.3			I3F2	1.66	1.85	1.7			I3F1	23.2503	23.4128	23.8668
	I3F2	6.5	7.6	8.8			I1F3	1.92	1.82	1.71			I3F2	25.4904	26.6563	27.5251
	I3F3	7.2	7.1	7.9			I2F3	1.76	1.94	1.83			I3F3	26.3177	27.4688	28.3369
	CK	8	9.4	12.7			I3F3	1.68	1.88	1.76			CK	24.3138	25.5299	25.8215
							CK	2.21	2.18	1.94
			Marketable yield						RSA						IWUE
	I1F1	76.2852	78.1287	81.7848			I1F1	8.1	8.5	8.9			I1F1	24.2175	24.8028	25.9634
	I1F2	84.9052	88.8786	92.0544			I1F2	9	9.4	9.5			I1F2	26.954	28.2154	29.2236
	I1F3	96.767	99.6208	105.335			I1F3	9.4	10.7	10.9			I1F3	30.7197	31.6257	33.4398
	I2F1	89.8128	95.304	98.8494			I2F1	8.8	9.1	9.4			I2F1	23.76	25.2127	26.1506
	I2F2	110.704	108.234	117.094			I2F2	9.5	9.6	9.8			I2F2	29.2868	28.6332	30.9772
	I2F3	116.283	125.658	125.354			I2F3	9.1	9.3	9.5			I2F3	30.7627	33.2429	33.1623
	I3F1	102.301	102.782	105.73			I3F1	7.8	8	8.2			I3F1	23.1976	23.3067	23.9751
	I3F2	112.668	118.087	121.661			I3F2	8.2	8.3	8.6			I3F2	25.5482	26.7771	27.5875
	I3F3	117.114	120.863	125.532			I3F3	8.7	8.9	9.3			I3F3	26.5564	27.4066	28.4654
	CK	92.368	96.5796	97.8633			CK	7	7.2	7.6			CK	24.436	25.5502	25.8898
			Available N						Available P						Available K
	I1F1	132.6	142.4	146.6			I1F1	16.9	17	17.5			I1F1	121.1	118.6	114.3
	I1F2	135.2	147.2	150.8			I1F2	17.2	18.1	19.3			I1F2	120.1	130.4	138.6
	I1F3	161.1	170.8	174.2			I1F3	17.6	19.2	20.6			I1F3	126.1	128.4	135.6
	I2F1	147.2	152.2	160.9			I2F1	16	16.6	17.4			I2F1	118.2	124.6	135.3
	I2F2	153.1	159.4	159.5			I2F2	16.6	17.8	18.2			I2F2	124.1	135.7	139.8
	I2F3	164.6	175.2	178.6			I2F3	17.8	19.4	21.8			I2F3	132.1	148.4	143.5
	I3F1	137.4	155.6	148.5			I3F1	16.2	17.8	18.4			I3F1	118.7	123.9	130.7
	I3F2	147.2	152.5	161.6			I3F2	17.4	18.2	19.1			I3F2	120.2	134.6	137.7
	I3F3	155.2	149.5	171.9			I3F3	19.2	19.4	21.6			I3F3	128.6	138.9	143.5
	CK	154.4	166.8	169.6			CK	18.2	20.2	22.1			CK	119.6	132.1	140.8
